# Supplementary material for: Occupational Disparities in Lifestyle Behaviors and Adiposity Levels Among Working Women in Peru: A Pooled Repeated Cross-Sectional Analysis of 10 Rounds of a National Health Survey
Source: Healthcare (Basel). 2026 Jun 18;14(12):1763. doi: 10.3390/healthcare14121763 (PMC13299575; doi:10.3390/healthcare14121763)
Supplement: Supplementary file 1 [file healthcare-14-01763-s001.zip]

Archive with 1 entries (1 files):
- healthcare-4290048-supplementary.pdf
